# Supplementary material for: Overexpression of TCP8 delays Arabidopsis flowering through a FLOWERING LOCUS C-dependent pathway
Source: BMC Plant Biol. 2019 Dec 3;19:534. doi: 10.1186/s12870-019-2157-4 (PMC6889539; doi:10.1186/s12870-019-2157-4)
Supplement: Supplementary file 8 — Additional file 8: Table S1. Primers used in this paper. [file 12870_2019_2157_MOESM8_ESM.xlsx]

## Sheet: Sheet1
Name	Sequence (5'-3')	Applications
Primers for RT-qPCR
TCP8qF	CAGCGACTCACTTTATGGCG	RT-qPCR
TCP8qR	TCAAAGCGGCTAACATCCC
FLCqF	GCTGGACAAATCTCCGACAAT	RT-qPCR
FLCqR	GATATACAAACGCTCGCCCTT
FCAqF	TGGTCTAACGGGTGAAAGCAAGTG	RT-qPCR
FCAqR	TGCTGTTTCTGTTGCTCTCGTTC
FPAqF	ACGTATCATCGCACAATTCG	RT-qPCR
FPAqR	CCAAAATTCCAATCCCAGAA
FLKqF	TGCCGTGCAGCTTATTCAGAAC	RT-qPCR
FLKqR	TGGTGCTACAGTTTGAGGCTGTG
FYqF	TCGTCAGCTTCTTCCACTAACATC	RT-qPCR
FYqR	GTGTATGCTTTCTCATTCGTTTCG
LDqF	TGGTGGTAATAGCAAGGAGGC	RT-qPCR
LDqR	TGGTGGCTGTTGAGATGGAA
FVEqF	AGCTGCTGTTCTTTGTGTTCAGTG	RT-qPCR
FVEqR	GCTGCACGATCAGACTTCTTACTG
FLDqF	CAGATCTCGATACCTTTGGGC	RT-qPCR
FLDqR	TGAAGAACACGAGTCACTGCG
TEM1qF	ATCCACTGGAAAGTCCGGTCTA	RT-qPCR
TEM1qR	GAATAGCCTAACCACAGTCTGAACC
TEM2qF	TGGTCCGAGAGAAAACCCG	RT-qPCR
TEM2qR	TCAACTCCGAAAAGCCGAAC
set6_new_F	TGTATGTGTTCTTCACTTCTGTCAA	RT-qPCR for total COOLAIR level
set6_new_R	GCCGTAGGCTTCTTCACTGT
set2_new_F	TCATCATGTGGGAGCAGAAG	RT-qPCR for proximal COOLAIR level
set2_new_R	TCTCACACGAATAAGGTGGCTA
set4_new_F	GTATCTCCGGCGACTTGAAC	RT-qPCR for distal COOLAIR level
set4_new_R	GGATGCGTCACAGAGAACAG
Set4 RT	AATATCTGGCCCGACGAAG
ACT2qF	CTCTCCGCTTTGAATTGTCTCGTTG	RT-qPCR
ACT2qR	GGTACCATTGTCACACACGATTGGT
Primers for Plasmid Construction
pTCP8–1582–S	ATAGGTACCGCACTTAATTTATATGCACATTTAC	pTCP8-GUS
pTCP8–1582–A	ATAAGATCTACCATGGTTTCCGGTGAGAAAGAAGGGAAAAG
OE–TCP8–S	ATAGAGCTCATGGATCTCTCCGACATCCGAAACA	35S-TCP8
OE–TCP8–A	ATAGGATCCTCACTCAGAGCTATTTGAGTTCTCC
pTCP8–TCP8–S	ATACTGCAGGCACTTAATTTATATGCACATTTAC	pTCP8-TCP8
pTCP8–TCP8–A	ATAGGTCACCTCACTCAGAGCTATTTGAGTTCTCC
EAR-S	GATCCCTAGACTTGGATCTTGAACTCAGATTGGGATTCGCATAACTGCA	35S-TCP8-EAR
EAR-A	GTTATGCGAATCCCAATCTGAGTTCAAGATCCAAGTCTAGG
pTCP8–1351–S	ATAGAATTCAAACCCAAAATTTTAAAATACCTAA	pTCP8-TCP8-EAR
pTCP8–1351–A	ATAGAGCTCTTTCCGGTGAGAAAGAAGGGAAAAG
Genotyping
tcp8-1 LP	TGAAAGAAAGTGAAACGTCGG	tcp8-1 (CS875709) genotyping
tcp8-1 RP	AATAAGAGAACGGAAGCCCAG
flc-6 LP	CAAGGCTGGACCTAACTAGGG	flc-6 (SALK_041126) genotyping
flc-6 RP	TCATTGGATCTCTCGGATTTG
